# Supplementary material for: The risk of antibiotics and enterocolitis for the development of inflammatory bowel disease: a Japanese administrative database analysis
Source: Sci Rep. 2022 May 9;12:7604. doi: 10.1038/s41598-022-11646-2 (PMC9085770; doi:10.1038/s41598-022-11646-2)
Supplement: Supplementary file 1 — Supplementary Information. [file 41598_2022_11646_MOESM1_ESM.xlsx]

## Sheet: the latest version
Supplementary Table 1					Supplementary Table 2
	ICD-10 code included in this study					ATC code included in this study
	Grouping	Description	ICD-10 code			Antibiotic type	ATC code
	Bacterial pathogen nonspecific	Bacterial gastroenteritis not specified	A04			Tetracycline	J01A
		Vibrio	A05			Penicillin	J01C
		Amebic colitis	A06			Cephalosporin	J01DB, DC, DD, DE
		Protozole colitis	A07			Carbapenem	J01DH, J01DI
		Rotavirus	A08			TMP/SMX	J01E, J03A
		Norovirus	A08			Macrolide	J01FA, J01FF
		Enterovirus	A08			Aminoglycoside	J01G, J01DF
		Infectious gastroenteritis not specified	A09			Quinolone	J01M
		Acute gastroenteritis	A09			Anti-fungal agents	J02AA, AB, AC, AX
		Hemorrhagic enteritis	A09			others	J01XA, J04, A07A
	Bacterial pathogen specific	Salmonella enteritis	A02
		Escherichia coli enteritis	A04
		Campylobacter enteritis	A04
		Yersinia enteritis	A04
		Clostridioides difficile	A04
		MRSA enteritis	A04
		Klebsiella enteritis	A04
		Clostridium perfringens	A04
		Chlamydial proctitis	A56
